# Supplementary material for: Construction and validation of a prognostic model of pyroptosis related genes in hepatocellular carcinoma
Source: Front Oncol. 2022 Oct 21;12:1021775. doi: 10.3389/fonc.2022.1021775 (PMC9633965; doi:10.3389/fonc.2022.1021775)
Supplement: Supplementary file 1 [file DataSheet_1.xlsx]

## Sheet: Sheet1
HNP1
GSDMD
GSDME
NLRP3
CASP1
CASP4
GSDMB
GSDMC
IL1B
GZMB
NLRP1
GSDMA
GZMA
NLRC4
CASP5
AIM2
PYCARD
CASP3
DHX9
NLRP9
NAIP
HMGB1
CASP8
FOXO3
IL18
APIP
TXNIP
GBP1
CASP6
NEK7
GJA1
P2RX7
TP53
MALT1
AGER
TET2
EEF2K
CD274
FGF21
CEBPB
TFAM
STK4
PRDM1
PRF1
MST1
ELAVL1
TREM2
HDAC6
SQSTM1
IRF3
STING1
ZBP1
PECAM1
DDX3X
PRTN3
SERPINB1
NR1H2
CAMP
MRE11
PARP1
CTSG
GBP5
NLRP7
MKI67
IL36G
IL36B
CPTP
BNIP3
ANO6
FADD
MEFV
APOL1
TNF
VIM
CAPN1
JUN
ALK
SIRT1
BIRC3
BIRC2
UBE2D2
LY96
RIPK3
GLMN
IRGM
NLRP13
TUBB6
NOS2
NOS1
PYDC2
IFI16
AKT1
EGFR
TP63
ATF6
IRF1
IRF2
POP1
ORMDL3
MDM2
BTK
NFKB1
STAT3
BCL2
ANXA2
IL1RN
BECN1
CD14
GSTO1
IL13
CHI3L1
PANX1
LRPPRC
CXCL8
IL13RA2
IL32
BST2
GPER1
LYST
CLEC5A
