# Supplementary material for: Construction and validation of a prognostic model of pyroptosis related genes in hepatocellular carcinoma
Source: Front Oncol. 2022 Oct 21;12:1021775. doi: 10.3389/fonc.2022.1021775 (PMC9633965; doi:10.3389/fonc.2022.1021775)
Supplement: Supplementary file 2 [file DataSheet_2.xlsx]

## Sheet: Sheet1
subNet1.GO
ONTOLOGY	ID	Description	GeneRatio	BgRatio	pvalue	p.adjust	qvalue	geneID	Count
BP	GO:0001819	positive regulation of cytokine production	44385	447/18866	3.13694e-11	3.06793e-08	9.47688e-09	FADD/STAT3/NLRP1/GSDMD/IL1B/CD14/IRF3	7
BP	GO:0032757	positive regulation of interleukin-8 production	44294	54/18866	4.1598e-09	2.03414e-06	6.28349e-07	FADD/STAT3/IL1B/CD14	4
BP	GO:0032677	regulation of interleukin-8 production	44294	93/18866	3.81507e-08	1.24371e-05	3.84184e-06	FADD/STAT3/IL1B/CD14	4
BP	GO:0032637	interleukin-8 production	44294	101/18866	5.32769e-08	1.26684e-05	3.91328e-06	FADD/STAT3/IL1B/CD14	4
BP	GO:0032611	interleukin-1 beta production	44294	106/18866	6.47668e-08	1.26684e-05	3.91328e-06	STAT3/NLRP1/GSDMD/IL1B	4
BP	GO:0032612	interleukin-1 production	44294	121/18866	1.10477e-07	1.80078e-05	5.56262e-06	STAT3/NLRP1/GSDMD/IL1B	4
BP	GO:0035666	TRIF-dependent toll-like receptor signaling pathway	44263	30/18866	2.02098e-07	2.8236e-05	8.72214e-06	FADD/CD14/IRF3	3
BP	GO:0002756	MyD88-independent toll-like receptor signaling pathway	44263	34/18866	2.97634e-07	3.63858e-05	1.12396e-05	FADD/CD14/IRF3	3
BP	GO:1903708	positive regulation of hemopoiesis	44294	204/18866	8.98253e-07	9.50392e-05	2.93577e-05	FADD/STAT3/IL1B/JUN	4
BP	GO:0097300	programmed necrotic cell death	44263	50/18866	9.71771e-07	9.50392e-05	2.93577e-05	FADD/CD14/IRF3	3
BP	GO:0032731	positive regulation of interleukin-1 beta production	44263	53/18866	1.16077e-06	0.000103203	3.18795e-05	STAT3/NLRP1/GSDMD	3
BP	GO:0031663	lipopolysaccharide-mediated signaling pathway	44263	59/18866	1.60892e-06	0.000127385	3.93494e-05	IL1B/CD14/IRF3	3
BP	GO:0032732	positive regulation of interleukin-1 production	44263	60/18866	1.69326e-06	0.000127385	3.93494e-05	STAT3/NLRP1/GSDMD	3
BP	GO:0070265	necrotic cell death	44263	64/18866	2.05996e-06	0.00014078	4.34871e-05	FADD/CD14/IRF3	3
BP	GO:0032729	positive regulation of interferon-gamma production	44263	65/18866	2.1592e-06	0.00014078	4.34871e-05	FADD/IL1B/CD14	3
BP	GO:0007249	I-kappaB kinase/NF-kappaB signaling	44294	286/18866	3.45099e-06	0.000210942	6.51602e-05	FADD/IL1B/CD14/IRF3	4
BP	GO:0071496	cellular response to external stimulus	44294	326/18866	5.80091e-06	0.000333723	0.000103087	FADD/GSDMD/IL1B/JUN	4
BP	GO:0032651	regulation of interleukin-1 beta production	44263	97/18866	7.24197e-06	0.00039348	0.000121546	STAT3/NLRP1/GSDMD	3
BP	GO:0045639	positive regulation of myeloid cell differentiation	44263	101/18866	8.179e-06	0.000415982	0.000128497	FADD/STAT3/JUN	3
BP	GO:0070997	neuron death	44294	360/18866	8.5913e-06	0.000415982	0.000128497	FADD/STAT3/NLRP1/JUN	4
BP	GO:0032649	regulation of interferon-gamma production	44263	104/18866	8.93212e-06	0.000415982	0.000128497	FADD/IL1B/CD14	3
BP	GO:0045862	positive regulation of proteolysis	44294	370/18866	9.57427e-06	0.00042562	0.000131474	FADD/STAT3/NLRP1/IL1B	4
BP	GO:0032652	regulation of interleukin-1 production	44263	111/18866	1.08647e-05	0.000456483	0.000141008	STAT3/NLRP1/GSDMD	3
BP	GO:0031349	positive regulation of defense response	44294	385/18866	1.1202e-05	0.000456483	0.000141008	FADD/STAT3/IL1B/IRF3	4
BP	GO:0032609	interferon-gamma production	44263	115/18866	1.2084e-05	0.000460573	0.000142271	FADD/IL1B/CD14	3
BP	GO:0060340	positive regulation of type I interferon-mediated signaling pathway	44235	13/18866	1.22443e-05	0.000460573	0.000142271	FADD/IRF3	2
BP	GO:0050727	regulation of inflammatory response	44294	425/18866	1.65447e-05	0.000599286	0.00018512	STAT3/NLRP1/IL1B/IRF3	4
BP	GO:0002224	toll-like receptor signaling pathway	44263	152/18866	2.78763e-05	0.000973681	0.000300771	FADD/CD14/IRF3	3
BP	GO:1903706	regulation of hemopoiesis	44294	498/18866	3.0864e-05	0.00103965	0.00032115	FADD/STAT3/IL1B/JUN	4
BP	GO:1902107	positive regulation of leukocyte differentiation	44263	159/18866	3.18912e-05	0.00103965	0.00032115	FADD/IL1B/JUN	3
BP	GO:0010950	positive regulation of endopeptidase activity	44263	181/18866	4.69475e-05	0.00148112	0.000457519	FADD/STAT3/NLRP1	3
BP	GO:0043123	positive regulation of I-kappaB kinase/NF-kappaB signaling	44263	188/18866	5.2567e-05	0.00160658	0.000496274	FADD/IL1B/IRF3	3
BP	GO:0002221	pattern recognition receptor signaling pathway	44263	201/18866	6.41432e-05	0.00184506	0.000569941	FADD/CD14/IRF3	3
BP	GO:0010952	positive regulation of peptidase activity	44263	201/18866	6.41432e-05	0.00184506	0.000569941	FADD/STAT3/NLRP1	3
BP	GO:0071222	cellular response to lipopolysaccharide	44263	208/18866	7.10174e-05	0.00195701	0.000604523	IL1B/CD14/IRF3	3
BP	GO:0009612	response to mechanical stimulus	44263	209/18866	7.20372e-05	0.00195701	0.000604523	FADD/IL1B/JUN	3
BP	GO:0071219	cellular response to molecule of bacterial origin	44263	222/18866	8.61818e-05	0.00225643	0.000697013	IL1B/CD14/IRF3	3
BP	GO:0050715	positive regulation of cytokine secretion	44235	34/18866	8.76731e-05	0.00225643	0.000697013	CD14/IRF3	2
BP	GO:0060338	regulation of type I interferon-mediated signaling pathway	44235	35/18866	9.29669e-05	0.00233132	0.000720149	FADD/IRF3	2
BP	GO:0051402	neuron apoptotic process	44263	245/18866	0.000115454	0.00278745	0.000861046	FADD/NLRP1/JUN	3
BP	GO:0071216	cellular response to biotic stimulus	44263	246/18866	0.000116856	0.00278745	0.000861046	IL1B/CD14/IRF3	3
BP	GO:1902895	positive regulation of pri-miRNA transcription by RNA polymerase II	44235	40/18866	0.000121743	0.0028225	0.000871872	STAT3/JUN	2
BP	GO:0043122	regulation of I-kappaB kinase/NF-kappaB signaling	44263	252/18866	0.000125503	0.0028225	0.000871872	FADD/IL1B/IRF3	3
BP	GO:0030217	T cell differentiation	44263	253/18866	0.000126983	0.0028225	0.000871872	FADD/STAT3/IL1B	3
BP	GO:0051607	defense response to virus	44263	258/18866	0.000134558	0.0029244	0.00090335	FADD/IL1B/IRF3	3
BP	GO:0045637	regulation of myeloid cell differentiation	44263	263/18866	0.000142423	0.00302804	0.000935364	FADD/STAT3/JUN	3
BP	GO:0070266	necroptotic process	44235	45/18866	0.000154357	0.00321193	0.000992169	FADD/CD14	2
BP	GO:0006953	acute-phase response	44235	47/18866	0.000168473	0.00343265	0.00106035	STAT3/IL1B	2
BP	GO:1902105	regulation of leukocyte differentiation	44263	290/18866	0.000190117	0.0035884	0.00110846	FADD/IL1B/JUN	3
BP	GO:0001961	positive regulation of cytokine-mediated signaling pathway	44235	50/18866	0.000190794	0.0035884	0.00110846	FADD/IRF3	2
BP	GO:0002711	positive regulation of T cell mediated immunity	44235	50/18866	0.000190794	0.0035884	0.00110846	FADD/IL1B	2
BP	GO:0032760	positive regulation of tumor necrosis factor production	44235	50/18866	0.000190794	0.0035884	0.00110846	FADD/CD14	2
BP	GO:1902893	regulation of pri-miRNA transcription by RNA polymerase II	44235	51/18866	0.00019854	0.00366362	0.0011317	STAT3/JUN	2
BP	GO:1903557	positive regulation of tumor necrosis factor superfamily cytokine production	44235	52/18866	0.000206437	0.00373881	0.00115492	FADD/CD14	2
BP	GO:0061614	pri-miRNA transcription by RNA polymerase II	44235	53/18866	0.000214488	0.00381398	0.00117814	STAT3/JUN	2
BP	GO:1903532	positive regulation of secretion by cell	44263	313/18866	0.000238116	0.00415853	0.00128457	IL1B/CD14/IRF3	3
BP	GO:0060760	positive regulation of response to cytokine stimulus	44235	57/18866	0.000248209	0.00425874	0.00131553	FADD/IRF3	2
BP	GO:0002763	positive regulation of myeloid leukocyte differentiation	44235	58/18866	0.000257019	0.00433387	0.00133874	FADD/JUN	2
BP	GO:0050707	regulation of cytokine secretion	44235	59/18866	0.00026598	0.00440896	0.00136193	CD14/IRF3	2
BP	GO:0061900	glial cell activation	44235	60/18866	0.000275094	0.00448403	0.00138512	IL1B/JUN	2
BP	GO:0032496	response to lipopolysaccharide	44263	334/18866	0.000288289	0.00462207	0.00142776	IL1B/CD14/IRF3	3
BP	GO:0051047	positive regulation of secretion	44263	340/18866	0.000303788	0.00479202	0.00148026	IL1B/CD14/IRF3	3
BP	GO:0009615	response to virus	44263	349/18866	0.000328039	0.00509241	0.00157305	FADD/IL1B/IRF3	3
BP	GO:0050708	regulation of protein secretion	44263	352/18866	0.000336393	0.00514051	0.00158791	IL1B/CD14/IRF3	3
BP	GO:0051222	positive regulation of protein transport	44263	354/18866	0.000342039	0.00514637	0.00158972	IL1B/CD14/IRF3	3
BP	GO:0002237	response to molecule of bacterial origin	44263	356/18866	0.000347746	0.00515296	0.00159176	IL1B/CD14/IRF3	3
BP	GO:0030098	lymphocyte differentiation	44263	368/18866	0.000383291	0.00551982	0.00170508	FADD/STAT3/IL1B	3
BP	GO:0002460	adaptive immune response based on somatic recombination of immune receptors built from immunoglobulin superfamily domains	44263	370/18866	0.000389435	0.00551982	0.00170508	FADD/STAT3/IL1B	3
BP	GO:1904951	positive regulation of establishment of protein localization	44263	370/18866	0.000389435	0.00551982	0.00170508	IL1B/CD14/IRF3	3
BP	GO:0050663	cytokine secretion	44235	72/18866	0.000396244	0.00553609	0.0017101	CD14/IRF3	2
BP	GO:0002709	regulation of T cell mediated immunity	44235	73/18866	0.000407319	0.00560616	0.00173175	FADD/IL1B	2
BP	GO:0032481	positive regulation of type I interferon production	44235	74/18866	0.000418545	0.00560616	0.00173175	CD14/IRF3	2
BP	GO:0002791	regulation of peptide secretion	44263	381/18866	0.000424372	0.00560616	0.00173175	IL1B/CD14/IRF3	3
BP	GO:0038034	signal transduction in absence of ligand	44235	75/18866	0.00042992	0.00560616	0.00173175	FADD/IL1B	2
BP	GO:0097192	extrinsic apoptotic signaling pathway in absence of ligand	44235	75/18866	0.00042992	0.00560616	0.00173175	FADD/IL1B	2
BP	GO:0033077	T cell differentiation in thymus	44235	76/18866	0.000441446	0.00568071	0.00175478	FADD/IL1B	2
BP	GO:0150076	neuroinflammatory response	44235	77/18866	0.000453122	0.00575523	0.0017778	IL1B/JUN	2
BP	GO:0071260	cellular response to mechanical stimulus	44235	79/18866	0.000476923	0.00597988	0.00184719	FADD/IL1B	2
BP	GO:1901224	positive regulation of NIK/NF-kappaB signaling	44235	80/18866	0.000489048	0.00605428	0.00187018	IL1B/CD14	2
BP	GO:0002831	regulation of response to biotic stimulus	44263	409/18866	0.000522313	0.00635482	0.00196301	FADD/IL1B/IRF3	3
BP	GO:0048708	astrocyte differentiation	44235	83/18866	0.000526319	0.00635482	0.00196301	STAT3/IL1B	2
BP	GO:0006919	activation of cysteine-type endopeptidase activity involved in apoptotic process	44235	86/18866	0.000564935	0.00673788	0.00208134	FADD/NLRP1	2
BP	GO:0032755	positive regulation of interleukin-6 production	44235	88/18866	0.000591423	0.00696882	0.00215268	STAT3/IL1B	2
BP	GO:0030099	myeloid cell differentiation	44263	431/18866	0.000608743	0.0070875	0.00218934	FADD/STAT3/JUN	3
BP	GO:0052548	regulation of endopeptidase activity	44263	434/18866	0.000621197	0.00714743	0.00220785	FADD/STAT3/NLRP1	3
BP	GO:0060337	type I interferon signaling pathway	44235	95/18866	0.000688815	0.00774323	0.00239189	FADD/IRF3	2
BP	GO:0071357	cellular response to type I interferon	44235	95/18866	0.000688815	0.00774323	0.00239189	FADD/IRF3	2
BP	GO:0051090	regulation of DNA-binding transcription factor activity	44263	455/18866	0.000713012	0.00792416	0.00244778	STAT3/IL1B/JUN	3
BP	GO:0009306	protein secretion	44263	462/18866	0.000745452	0.00806219	0.00249042	IL1B/CD14/IRF3	3
BP	GO:0034340	response to type I interferon	44235	99/18866	0.000747728	0.00806219	0.00249042	FADD/IRF3	2
BP	GO:0035592	establishment of protein localization to extracellular region	44263	463/18866	0.000750163	0.00806219	0.00249042	IL1B/CD14/IRF3	3
BP	GO:0052547	regulation of peptidase activity	44263	466/18866	0.000764409	0.008126	0.00251013	FADD/STAT3/NLRP1	3
BP	GO:0042102	positive regulation of T cell proliferation	44235	101/18866	0.000778071	0.00815355	0.00251864	FADD/IL1B	2
BP	GO:0071692	protein localization to extracellular region	44263	470/18866	0.000783674	0.00815355	0.00251864	IL1B/CD14/IRF3	3
BP	GO:0002456	T cell mediated immunity	44235	104/18866	0.000824692	0.0084499	0.00261018	FADD/IL1B	2
BP	GO:0002824	positive regulation of adaptive immune response based on somatic recombination of immune receptors built from immunoglobulin superfamily domains	44235	105/18866	0.000840527	0.0084499	0.00261018	FADD/IL1B	2
BP	GO:0042110	T cell activation	44263	483/18866	0.000848438	0.0084499	0.00261018	FADD/STAT3/IL1B	3
BP	GO:0042326	negative regulation of phosphorylation	44263	484/18866	0.000853558	0.0084499	0.00261018	STAT3/IL1B/JUN	3
BP	GO:0002708	positive regulation of lymphocyte mediated immunity	44235	106/18866	0.000856509	0.0084499	0.00261018	FADD/IL1B	2
BP	GO:1903426	regulation of reactive oxygen species biosynthetic process	44235	107/18866	0.000872638	0.0084499	0.00261018	STAT3/IL1B	2
BP	GO:2001237	negative regulation of extrinsic apoptotic signaling pathway	44235	107/18866	0.000872638	0.0084499	0.00261018	FADD/IL1B	2
BP	GO:0071887	leukocyte apoptotic process	44235	108/18866	0.000888914	0.00852311	0.0026328	FADD/IRF3	2
BP	GO:0002821	positive regulation of adaptive immune response	44235	110/18866	0.000921906	0.00866947	0.00267801	FADD/IL1B	2
BP	GO:0032680	regulation of tumor necrosis factor production	44235	110/18866	0.000921906	0.00866947	0.00267801	FADD/CD14	2
BP	GO:0002526	acute inflammatory response	44235	111/18866	0.000938623	0.0087426	0.0027006	STAT3/IL1B	2
BP	GO:0001938	positive regulation of endothelial cell proliferation	44235	113/18866	0.000972495	0.00880648	0.00272033	STAT3/JUN	2
BP	GO:0035821	modulation of process of other organism	44235	113/18866	0.000972495	0.00880648	0.00272033	GSDMD/JUN	2
BP	GO:1903555	regulation of tumor necrosis factor superfamily cytokine production	44235	113/18866	0.000972495	0.00880648	0.00272033	FADD/CD14	2
BP	GO:0032640	tumor necrosis factor production	44235	116/18866	0.0010244	0.00919142	0.00283924	FADD/CD14	2
BP	GO:0071706	tumor necrosis factor superfamily cytokine production	44235	119/18866	0.00107762	0.00949473	0.00293293	FADD/CD14	2
BP	GO:1901222	regulation of NIK/NF-kappaB signaling	44235	119/18866	0.00107762	0.00949473	0.00293293	IL1B/CD14	2
BP	GO:0045471	response to ethanol	44235	122/18866	0.00113216	0.00988614	0.00305384	STAT3/CD14	2
BP	GO:0002761	regulation of myeloid leukocyte differentiation	44235	123/18866	0.00115062	0.0099585	0.00307619	FADD/JUN	2
BP	GO:0032479	regulation of type I interferon production	44235	125/18866	0.001188	0.0101918	0.00314825	CD14/IRF3	2
BP	GO:0032606	type I interferon production	44235	127/18866	0.00122595	0.0104259	0.00322058	CD14/IRF3	2
BP	GO:1903409	reactive oxygen species biosynthetic process	44235	128/18866	0.00124515	0.0104979	0.00324281	STAT3/IL1B	2
BP	GO:0043280	positive regulation of cysteine-type endopeptidase activity involved in apoptotic process	44235	134/18866	0.00136336	0.0113963	0.00352032	FADD/NLRP1	2
BP	GO:0050671	positive regulation of lymphocyte proliferation	44235	136/18866	0.00140392	0.0116359	0.00359433	FADD/IL1B	2
BP	GO:0032946	positive regulation of mononuclear cell proliferation	44235	137/18866	0.00142441	0.0117065	0.00361616	FADD/IL1B	2
BP	GO:0002705	positive regulation of leukocyte mediated immunity	44235	138/18866	0.00144506	0.0117772	0.00363799	FADD/IL1B	2
BP	GO:0070665	positive regulation of leukocyte proliferation	44235	150/18866	0.00170394	0.0137724	0.0042543	FADD/IL1B	2
BP	GO:2001056	positive regulation of cysteine-type endopeptidase activity	44235	151/18866	0.00172645	0.0138399	0.00427516	FADD/NLRP1	2
BP	GO:0002822	regulation of adaptive immune response based on somatic recombination of immune receptors built from immunoglobulin superfamily domains	44235	153/18866	0.00177189	0.0140427	0.00433779	FADD/IL1B	2
BP	GO:0002706	regulation of lymphocyte mediated immunity	44235	154/18866	0.00179482	0.0140427	0.00433779	FADD/IL1B	2
BP	GO:0062013	positive regulation of small molecule metabolic process	44235	154/18866	0.00179482	0.0140427	0.00433779	STAT3/IL1B	2
BP	GO:0050729	positive regulation of inflammatory response	44235	158/18866	0.00188797	0.014606	0.0045118	STAT3/IL1B	2
BP	GO:0032675	regulation of interleukin-6 production	44235	159/18866	0.00191162	0.014606	0.0045118	STAT3/IL1B	2
BP	GO:0051092	positive regulation of NF-kappaB transcription factor activity	44235	159/18866	0.00191162	0.014606	0.0045118	STAT3/IL1B	2
BP	GO:2001236	regulation of extrinsic apoptotic signaling pathway	44235	162/18866	0.0019834	0.015037	0.00464493	FADD/IL1B	2
BP	GO:0042129	regulation of T cell proliferation	44235	167/18866	0.00210588	0.0158427	0.00489382	FADD/IL1B	2
BP	GO:0002819	regulation of adaptive immune response	44235	168/18866	0.0021308	0.0159078	0.00491393	FADD/IL1B	2
BP	GO:0032635	interleukin-6 production	44235	170/18866	0.00218106	0.0161597	0.00499174	STAT3/IL1B	2
BP	GO:0050714	positive regulation of protein secretion	44235	172/18866	0.00223188	0.0164119	0.00506965	CD14/IRF3	2
BP	GO:0001659	temperature homeostasis	44235	174/18866	0.00228327	0.0166645	0.00514768	STAT3/IL1B	2
BP	GO:0001959	regulation of cytokine-mediated signaling pathway	44235	183/18866	0.00252147	0.0181939	0.00562013	FADD/IRF3	2
BP	GO:0001936	regulation of endothelial cell proliferation	44235	184/18866	0.00254864	0.0181939	0.00562013	STAT3/JUN	2
BP	GO:0038061	NIK/NF-kappaB signaling	44235	184/18866	0.00254864	0.0181939	0.00562013	IL1B/CD14	2
BP	GO:0002793	positive regulation of peptide secretion	44235	193/18866	0.00279941	0.0198393	0.00612839	CD14/IRF3	2
BP	GO:0042098	T cell proliferation	44235	195/18866	0.00285667	0.0200995	0.00620874	FADD/IL1B	2
BP	GO:0060759	regulation of response to cytokine stimulus	44235	196/18866	0.00288551	0.0201573	0.00622662	FADD/IRF3	2
BP	GO:0001935	endothelial cell proliferation	44235	199/18866	0.00297285	0.0206202	0.0063696	STAT3/JUN	2
BP	GO:2000377	regulation of reactive oxygen species metabolic process	44235	200/18866	0.00300224	0.0206774	0.00638727	STAT3/IL1B	2
BP	GO:0045766	positive regulation of angiogenesis	44235	208/18866	0.00324233	0.0221748	0.00684983	STAT3/IL1B	2
BP	GO:0002573	myeloid leukocyte differentiation	44235	210/18866	0.00330373	0.0223375	0.00690007	FADD/JUN	2
BP	GO:0002703	regulation of leukocyte mediated immunity	44235	211/18866	0.00333463	0.0223375	0.00690007	FADD/IL1B	2
BP	GO:0050679	positive regulation of epithelial cell proliferation	44235	211/18866	0.00333463	0.0223375	0.00690007	STAT3/JUN	2
BP	GO:1901215	negative regulation of neuron death	44235	212/18866	0.00336568	0.0223921	0.00691693	STAT3/JUN	2
BP	GO:0045089	positive regulation of innate immune response	44235	213/18866	0.00339686	0.0224468	0.00693384	FADD/IRF3	2
BP	GO:0050870	positive regulation of T cell activation	44235	214/18866	0.00342817	0.0225017	0.0069508	FADD/IL1B	2
BP	GO:0043281	regulation of cysteine-type endopeptidase activity involved in apoptotic process	44235	215/18866	0.00345963	0.0225568	0.00696781	FADD/NLRP1	2
BP	GO:0050670	regulation of lymphocyte proliferation	44235	219/18866	0.00358681	0.0232311	0.00717612	FADD/IL1B	2
BP	GO:0032944	regulation of mononuclear cell proliferation	44235	221/18866	0.00365122	0.0234927	0.00725692	FADD/IL1B	2
BP	GO:0002699	positive regulation of immune effector process	44235	223/18866	0.00371617	0.0237544	0.00733775	FADD/IL1B	2
BP	GO:0010001	glial cell differentiation	44235	230/18866	0.0039478	0.0249093	0.00769452	STAT3/IL1B	2
BP	GO:0097191	extrinsic apoptotic signaling pathway	44235	230/18866	0.0039478	0.0249093	0.00769452	FADD/IL1B	2
BP	GO:2001234	negative regulation of apoptotic signaling pathway	44235	233/18866	0.0040491	0.0249205	0.00769798	FADD/IL1B	2
BP	GO:0097305	response to alcohol	44235	234/18866	0.00408314	0.0249205	0.00769798	STAT3/CD14	2
BP	GO:1903039	positive regulation of leukocyte cell-cell adhesion	44235	235/18866	0.00411731	0.0249205	0.00769798	FADD/IL1B	2
BP	GO:1904018	positive regulation of vasculature development	44235	235/18866	0.00411731	0.0249205	0.00769798	STAT3/IL1B	2
BP	GO:0001660	fever generation	44204	10/18866	0.00423336	0.0249205	0.00769798	IL1B	1
BP	GO:0032308	positive regulation of prostaglandin secretion	44204	10/18866	0.00423336	0.0249205	0.00769798	IL1B	1
BP	GO:0033083	regulation of immature T cell proliferation	44204	10/18866	0.00423336	0.0249205	0.00769798	IL1B	1
BP	GO:0039530	MDA-5 signaling pathway	44204	10/18866	0.00423336	0.0249205	0.00769798	IRF3	1
BP	GO:0070391	response to lipoteichoic acid	44204	10/18866	0.00423336	0.0249205	0.00769798	CD14	1
BP	GO:0071104	response to interleukin-9	44204	10/18866	0.00423336	0.0249205	0.00769798	STAT3	1
BP	GO:0071223	cellular response to lipoteichoic acid	44204	10/18866	0.00423336	0.0249205	0.00769798	CD14	1
BP	GO:2000116	regulation of cysteine-type endopeptidase activity	44235	239/18866	0.00425535	0.0249205	0.00769798	FADD/NLRP1	2
BP	GO:0070663	regulation of leukocyte proliferation	44235	240/18866	0.0042902	0.0249751	0.00771482	FADD/IL1B	2
BP	GO:0033002	muscle cell proliferation	44235	244/18866	0.00443093	0.0251569	0.007771	STAT3/JUN	2
BP	GO:0031652	positive regulation of heat generation	44204	11/18866	0.00465583	0.0251569	0.007771	IL1B	1
BP	GO:0032306	regulation of prostaglandin secretion	44204	11/18866	0.00465583	0.0251569	0.007771	IL1B	1
BP	GO:0033079	immature T cell proliferation	44204	11/18866	0.00465583	0.0251569	0.007771	IL1B	1
BP	GO:0033210	leptin-mediated signaling pathway	44204	11/18866	0.00465583	0.0251569	0.007771	STAT3	1
BP	GO:0042789	mRNA transcription by RNA polymerase II	44204	11/18866	0.00465583	0.0251569	0.007771	STAT3	1
BP	GO:0045657	positive regulation of monocyte differentiation	44204	11/18866	0.00465583	0.0251569	0.007771	JUN	1
BP	GO:0051673	membrane disruption in other organism	44204	11/18866	0.00465583	0.0251569	0.007771	GSDMD	1
BP	GO:0070106	interleukin-27-mediated signaling pathway	44204	11/18866	0.00465583	0.0251569	0.007771	STAT3	1
BP	GO:0070339	response to bacterial lipopeptide	44204	11/18866	0.00465583	0.0251569	0.007771	CD14	1
BP	GO:0070757	interleukin-35-mediated signaling pathway	44204	11/18866	0.00465583	0.0251569	0.007771	STAT3	1
BP	GO:0071220	cellular response to bacterial lipoprotein	44204	11/18866	0.00465583	0.0251569	0.007771	CD14	1
BP	GO:0071221	cellular response to bacterial lipopeptide	44204	11/18866	0.00465583	0.0251569	0.007771	CD14	1
BP	GO:0002833	positive regulation of response to biotic stimulus	44235	251/18866	0.00468237	0.0251613	0.00777235	FADD/IRF3	2
BP	GO:0031668	cellular response to extracellular stimulus	44235	253/18866	0.00475541	0.025374	0.00783807	GSDMD/JUN	2
BP	GO:0048872	homeostasis of number of cells	44235	256/18866	0.00486597	0.025374	0.00783807	FADD/STAT3	2
BP	GO:0031392	regulation of prostaglandin biosynthetic process	44204	12/18866	0.00507815	0.025374	0.00783807	IL1B	1
BP	GO:0036462	TRAIL-activated apoptotic signaling pathway	44204	12/18866	0.00507815	0.025374	0.00783807	FADD	1
BP	GO:0042368	vitamin D biosynthetic process	44204	12/18866	0.00507815	0.025374	0.00783807	IL1B	1
BP	GO:0048148	behavioral response to cocaine	44204	12/18866	0.00507815	0.025374	0.00783807	FADD	1
BP	GO:0060019	radial glial cell differentiation	44204	12/18866	0.00507815	0.025374	0.00783807	STAT3	1
BP	GO:0070269	pyroptosis	44204	12/18866	0.00507815	0.025374	0.00783807	GSDMD	1
BP	GO:0071639	positive regulation of monocyte chemotactic protein-1 production	44204	12/18866	0.00507815	0.025374	0.00783807	IL1B	1
BP	GO:0071888	macrophage apoptotic process	44204	12/18866	0.00507815	0.025374	0.00783807	IRF3	1
BP	GO:0072540	T-helper 17 cell lineage commitment	44204	12/18866	0.00507815	0.025374	0.00783807	STAT3	1
BP	GO:0097201	negative regulation of transcription from RNA polymerase II promoter in response to stress	44204	12/18866	0.00507815	0.025374	0.00783807	JUN	1
BP	GO:2001223	negative regulation of neuron migration	44204	12/18866	0.00507815	0.025374	0.00783807	STAT3	1
BP	GO:0030522	intracellular receptor signaling pathway	44235	265/18866	0.00520485	0.025374	0.00783807	STAT3/IRF3	2
BP	GO:0051091	positive regulation of DNA-binding transcription factor activity	44235	270/18866	0.00539774	0.025374	0.00783807	STAT3/IL1B	2
BP	GO:0010623	programmed cell death involved in cell development	44204	13/18866	0.0055003	0.025374	0.00783807	IL1B	1
BP	GO:0014842	regulation of skeletal muscle satellite cell proliferation	44204	13/18866	0.0055003	0.025374	0.00783807	STAT3	1
BP	GO:0016264	gap junction assembly	44204	13/18866	0.0055003	0.025374	0.00783807	IL1B	1
BP	GO:0030656	regulation of vitamin metabolic process	44204	13/18866	0.0055003	0.025374	0.00783807	IL1B	1
BP	GO:0031053	primary miRNA processing	44204	13/18866	0.0055003	0.025374	0.00783807	STAT3	1
BP	GO:0031650	regulation of heat generation	44204	13/18866	0.0055003	0.025374	0.00783807	IL1B	1
BP	GO:0031953	negative regulation of protein autophosphorylation	44204	13/18866	0.0055003	0.025374	0.00783807	JUN	1
BP	GO:0032493	response to bacterial lipoprotein	44204	13/18866	0.0055003	0.025374	0.00783807	CD14	1
BP	GO:0032725	positive regulation of granulocyte macrophage colony-stimulating factor production	44204	13/18866	0.0055003	0.025374	0.00783807	IL1B	1
BP	GO:0033089	positive regulation of T cell differentiation in thymus	44204	13/18866	0.0055003	0.025374	0.00783807	IL1B	1
BP	GO:0033127	regulation of histone phosphorylation	44204	13/18866	0.0055003	0.025374	0.00783807	IL1B	1
BP	GO:0035723	interleukin-15-mediated signaling pathway	44204	13/18866	0.0055003	0.025374	0.00783807	STAT3	1
BP	GO:0061029	eyelid development in camera-type eye	44204	13/18866	0.0055003	0.025374	0.00783807	JUN	1
BP	GO:0071350	cellular response to interleukin-15	44204	13/18866	0.0055003	0.025374	0.00783807	STAT3	1
BP	GO:0072683	T cell extravasation	44204	13/18866	0.0055003	0.025374	0.00783807	FADD	1
BP	GO:0022409	positive regulation of cell-cell adhesion	44235	279/18866	0.00575325	0.0258572	0.00798732	FADD/IL1B	2
BP	GO:0046651	lymphocyte proliferation	44235	283/18866	0.00591466	0.0258572	0.00798732	FADD/IL1B	2
BP	GO:0014841	skeletal muscle satellite cell proliferation	44204	14/18866	0.00592231	0.0258572	0.00798732	STAT3	1
BP	GO:0014857	regulation of skeletal muscle cell proliferation	44204	14/18866	0.00592231	0.0258572	0.00798732	STAT3	1
BP	GO:0030213	hyaluronan biosynthetic process	44204	14/18866	0.00592231	0.0258572	0.00798732	IL1B	1
BP	GO:0032310	prostaglandin secretion	44204	14/18866	0.00592231	0.0258572	0.00798732	IL1B	1
BP	GO:0043922	negative regulation by host of viral transcription	44204	14/18866	0.00592231	0.0258572	0.00798732	JUN	1
BP	GO:0060397	growth hormone receptor signaling pathway via JAK-STAT	44204	14/18866	0.00592231	0.0258572	0.00798732	STAT3	1
BP	GO:0070486	leukocyte aggregation	44204	14/18866	0.00592231	0.0258572	0.00798732	IL1B	1
BP	GO:0070672	response to interleukin-15	44204	14/18866	0.00592231	0.0258572	0.00798732	STAT3	1
BP	GO:1903799	negative regulation of production of miRNAs involved in gene silencing by miRNA	44204	14/18866	0.00592231	0.0258572	0.00798732	STAT3	1
BP	GO:2001279	regulation of unsaturated fatty acid biosynthetic process	44204	14/18866	0.00592231	0.0258572	0.00798732	IL1B	1
BP	GO:0032943	mononuclear cell proliferation	44235	286/18866	0.0060371	0.0262412	0.00810595	FADD/IL1B	2
BP	GO:0072593	reactive oxygen species metabolic process	44235	288/18866	0.00611937	0.0262906	0.00812119	STAT3/IL1B	2
BP	GO:0014856	skeletal muscle cell proliferation	44204	15/18866	0.00634415	0.0262906	0.00812119	STAT3	1
BP	GO:0032645	regulation of granulocyte macrophage colony-stimulating factor production	44204	15/18866	0.00634415	0.0262906	0.00812119	IL1B	1
BP	GO:0042362	fat-soluble vitamin biosynthetic process	44204	15/18866	0.00634415	0.0262906	0.00812119	IL1B	1
BP	GO:0045651	positive regulation of macrophage differentiation	44204	15/18866	0.00634415	0.0262906	0.00812119	FADD	1
BP	GO:0045820	negative regulation of glycolytic process	44204	15/18866	0.00634415	0.0262906	0.00812119	STAT3	1
BP	GO:0051044	positive regulation of membrane protein ectodomain proteolysis	44204	15/18866	0.00634415	0.0262906	0.00812119	IL1B	1
BP	GO:0097202	activation of cysteine-type endopeptidase activity	44204	15/18866	0.00634415	0.0262906	0.00812119	FADD	1
BP	GO:1901550	regulation of endothelial cell development	44204	15/18866	0.00634415	0.0262906	0.00812119	IL1B	1
BP	GO:1903140	regulation of establishment of endothelial barrier	44204	15/18866	0.00634415	0.0262906	0.00812119	IL1B	1
BP	GO:2001171	positive regulation of ATP biosynthetic process	44204	15/18866	0.00634415	0.0262906	0.00812119	STAT3	1
BP	GO:0050768	negative regulation of neurogenesis	44235	295/18866	0.00641142	0.0264573	0.00817268	STAT3/IL1B	2
BP	GO:0002295	T-helper cell lineage commitment	44204	16/18866	0.00676584	0.0274564	0.00848131	STAT3	1
BP	GO:0032604	granulocyte macrophage colony-stimulating factor production	44204	16/18866	0.00676584	0.0274564	0.00848131	IL1B	1
BP	GO:0034116	positive regulation of heterotypic cell-cell adhesion	44204	16/18866	0.00676584	0.0274564	0.00848131	IL1B	1
BP	GO:1905050	positive regulation of metallopeptidase activity	44204	16/18866	0.00676584	0.0274564	0.00848131	STAT3	1
BP	GO:0070372	regulation of ERK1 and ERK2 cascade	44235	306/18866	0.00688319	0.0275815	0.00851997	IL1B/JUN	2
BP	GO:0042063	gliogenesis	44235	307/18866	0.00692685	0.0275815	0.00851997	STAT3/IL1B	2
BP	GO:0045088	regulation of innate immune response	44235	307/18866	0.00692685	0.0275815	0.00851997	FADD/IRF3	2
BP	GO:0009299	mRNA transcription	44204	17/18866	0.00718737	0.0275815	0.00851997	STAT3	1
BP	GO:0015732	prostaglandin transport	44204	17/18866	0.00718737	0.0275815	0.00851997	IL1B	1
BP	GO:0030730	sequestering of triglyceride	44204	17/18866	0.00718737	0.0275815	0.00851997	IL1B	1
BP	GO:0030949	positive regulation of vascular endothelial growth factor receptor signaling pathway	44204	17/18866	0.00718737	0.0275815	0.00851997	IL1B	1
BP	GO:0031649	heat generation	44204	17/18866	0.00718737	0.0275815	0.00851997	IL1B	1
BP	GO:0032305	positive regulation of icosanoid secretion	44204	17/18866	0.00718737	0.0275815	0.00851997	IL1B	1
BP	GO:0043923	positive regulation by host of viral transcription	44204	17/18866	0.00718737	0.0275815	0.00851997	JUN	1
BP	GO:0048535	lymph node development	44204	17/18866	0.00718737	0.0275815	0.00851997	FADD	1
BP	GO:0050665	hydrogen peroxide biosynthetic process	44204	17/18866	0.00718737	0.0275815	0.00851997	STAT3	1
BP	GO:0071360	cellular response to exogenous dsRNA	44204	17/18866	0.00718737	0.0275815	0.00851997	IRF3	1
BP	GO:0070661	leukocyte proliferation	44235	313/18866	0.00719151	0.0275815	0.00851997	FADD/IL1B	2
BP	GO:0007568	aging	44235	319/18866	0.00746078	0.0283916	0.00877019	STAT3/JUN	2
BP	GO:0051961	negative regulation of nervous system development	44235	319/18866	0.00746078	0.0283916	0.00877019	STAT3/IL1B	2
BP	GO:1901214	regulation of neuron death	44235	321/18866	0.00755155	0.0284021	0.00877344	STAT3/JUN	2
BP	GO:0035994	response to muscle stretch	44204	18/18866	0.00760875	0.0284021	0.00877344	JUN	1
BP	GO:0071605	monocyte chemotactic protein-1 production	44204	18/18866	0.00760875	0.0284021	0.00877344	IL1B	1
BP	GO:0071637	regulation of monocyte chemotactic protein-1 production	44204	18/18866	0.00760875	0.0284021	0.00877344	IL1B	1
BP	GO:0150078	positive regulation of neuroinflammatory response	44204	18/18866	0.00760875	0.0284021	0.00877344	IL1B	1
BP	GO:0009895	negative regulation of catabolic process	44235	323/18866	0.00764284	0.0284209	0.00877925	STAT3/IL1B	2
BP	GO:0070371	ERK1 and ERK2 cascade	44235	325/18866	0.00773463	0.0285575	0.00882143	IL1B/JUN	2
BP	GO:1903037	regulation of leukocyte cell-cell adhesion	44235	329/18866	0.00791974	0.0285575	0.00882143	FADD/IL1B	2
BP	GO:0071375	cellular response to peptide hormone stimulus	44235	330/18866	0.00796634	0.0285575	0.00882143	STAT3/IL1B	2
BP	GO:0071214	cellular response to abiotic stimulus	44235	331/18866	0.00801306	0.0285575	0.00882143	FADD/IL1B	2
BP	GO:0104004	cellular response to environmental stimulus	44235	331/18866	0.00801306	0.0285575	0.00882143	FADD/IL1B	2
BP	GO:0002922	positive regulation of humoral immune response	44204	19/18866	0.00802996	0.0285575	0.00882143	IL1B	1
BP	GO:0032026	response to magnesium ion	44204	19/18866	0.00802996	0.0285575	0.00882143	CD14	1
BP	GO:0043373	CD4-positive, alpha-beta T cell lineage commitment	44204	19/18866	0.00802996	0.0285575	0.00882143	STAT3	1
BP	GO:0044320	cellular response to leptin stimulus	44204	19/18866	0.00802996	0.0285575	0.00882143	STAT3	1
BP	GO:0060252	positive regulation of glial cell proliferation	44204	19/18866	0.00802996	0.0285575	0.00882143	IL1B	1
BP	GO:0070233	negative regulation of T cell apoptotic process	44204	19/18866	0.00802996	0.0285575	0.00882143	FADD	1
BP	GO:1904683	regulation of metalloendopeptidase activity	44204	19/18866	0.00802996	0.0285575	0.00882143	STAT3	1
BP	GO:0050863	regulation of T cell activation	44235	332/18866	0.00805991	0.0285601	0.00882225	FADD/IL1B	2
BP	GO:0002726	positive regulation of T cell cytokine production	44204	20/18866	0.00845103	0.028599	0.00883425	IL1B	1
BP	GO:0002827	positive regulation of T-helper 1 type immune response	44204	20/18866	0.00845103	0.028599	0.00883425	IL1B	1
BP	GO:0032303	regulation of icosanoid secretion	44204	20/18866	0.00845103	0.028599	0.00883425	IL1B	1
BP	GO:0032495	response to muramyl dipeptide	44204	20/18866	0.00845103	0.028599	0.00883425	NLRP1	1
BP	GO:0032727	positive regulation of interferon-alpha production	44204	20/18866	0.00845103	0.028599	0.00883425	IRF3	1
BP	GO:0034138	toll-like receptor 3 signaling pathway	44204	20/18866	0.00845103	0.028599	0.00883425	FADD	1
BP	GO:0046931	pore complex assembly	44204	20/18866	0.00845103	0.028599	0.00883425	GSDMD	1
BP	GO:0060353	regulation of cell adhesion molecule production	44204	20/18866	0.00845103	0.028599	0.00883425	IL1B	1
BP	GO:0060546	negative regulation of necroptotic process	44204	20/18866	0.00845103	0.028599	0.00883425	FADD	1
BP	GO:0060965	negative regulation of gene silencing by miRNA	44204	20/18866	0.00845103	0.028599	0.00883425	STAT3	1
BP	GO:0062099	negative regulation of programmed necrotic cell death	44204	20/18866	0.00845103	0.028599	0.00883425	FADD	1
BP	GO:2000193	positive regulation of fatty acid transport	44204	20/18866	0.00845103	0.028599	0.00883425	IL1B	1
BP	GO:2001169	regulation of ATP biosynthetic process	44204	20/18866	0.00845103	0.028599	0.00883425	STAT3	1
BP	GO:0010721	negative regulation of cell development	44235	343/18866	0.00858355	0.0289225	0.00893419	STAT3/IL1B	2
BP	GO:0042742	defense response to bacterium	44235	348/18866	0.00882659	0.0289225	0.00893419	NLRP1/GSDMD	2
BP	GO:0002363	alpha-beta T cell lineage commitment	44204	21/18866	0.00887193	0.0289225	0.00893419	STAT3	1
BP	GO:0002693	positive regulation of cellular extravasation	44204	21/18866	0.00887193	0.0289225	0.00893419	FADD	1
BP	GO:0009110	vitamin biosynthetic process	44204	21/18866	0.00887193	0.0289225	0.00893419	IL1B	1
BP	GO:0010310	regulation of hydrogen peroxide metabolic process	44204	21/18866	0.00887193	0.0289225	0.00893419	STAT3	1
BP	GO:0010829	negative regulation of glucose transmembrane transport	44204	21/18866	0.00887193	0.0289225	0.00893419	IL1B	1
BP	GO:0010893	positive regulation of steroid biosynthetic process	44204	21/18866	0.00887193	0.0289225	0.00893419	IL1B	1
BP	GO:0046827	positive regulation of protein export from nucleus	44204	21/18866	0.00887193	0.0289225	0.00893419	IL1B	1
BP	GO:1900543	negative regulation of purine nucleotide metabolic process	44204	21/18866	0.00887193	0.0289225	0.00893419	STAT3	1
BP	GO:2000737	negative regulation of stem cell differentiation	44204	21/18866	0.00887193	0.0289225	0.00893419	STAT3	1
BP	GO:0006913	nucleocytoplasmic transport	44235	354/18866	0.00912235	0.0293169	0.00905603	STAT3/IL1B	2
BP	GO:0051169	nuclear transport	44235	357/18866	0.00927192	0.0293169	0.00905603	STAT3/IL1B	2
BP	GO:0051251	positive regulation of lymphocyte activation	44235	357/18866	0.00927192	0.0293169	0.00905603	FADD/IL1B	2
BP	GO:0006925	inflammatory cell apoptotic process	44204	22/18866	0.00929268	0.0293169	0.00905603	IRF3	1
BP	GO:0042359	vitamin D metabolic process	44204	22/18866	0.00929268	0.0293169	0.00905603	IL1B	1
BP	GO:0043369	CD4-positive or CD8-positive, alpha-beta T cell lineage commitment	44204	22/18866	0.00929268	0.0293169	0.00905603	STAT3	1
BP	GO:0045655	regulation of monocyte differentiation	44204	22/18866	0.00929268	0.0293169	0.00905603	JUN	1
BP	GO:0045980	negative regulation of nucleotide metabolic process	44204	22/18866	0.00929268	0.0293169	0.00905603	STAT3	1
BP	GO:0060352	cell adhesion molecule production	44204	22/18866	0.00929268	0.0293169	0.00905603	IL1B	1
BP	GO:0071359	cellular response to dsRNA	44204	22/18866	0.00929268	0.0293169	0.00905603	IRF3	1
BP	GO:0007159	leukocyte cell-cell adhesion	44235	364/18866	0.00962525	0.0295444	0.00912631	FADD/IL1B	2
BP	GO:0035743	CD4-positive, alpha-beta T cell cytokine production	44204	23/18866	0.00971328	0.0295444	0.00912631	IL1B	1
BP	GO:0045649	regulation of macrophage differentiation	44204	23/18866	0.00971328	0.0295444	0.00912631	FADD	1
BP	GO:0045723	positive regulation of fatty acid biosynthetic process	44204	23/18866	0.00971328	0.0295444	0.00912631	IL1B	1
BP	GO:0051043	regulation of membrane protein ectodomain proteolysis	44204	23/18866	0.00971328	0.0295444	0.00912631	IL1B	1
BP	GO:0060149	negative regulation of posttranscriptional gene silencing	44204	23/18866	0.00971328	0.0295444	0.00912631	STAT3	1
BP	GO:0060547	negative regulation of necrotic cell death	44204	23/18866	0.00971328	0.0295444	0.00912631	FADD	1
BP	GO:0060967	negative regulation of gene silencing by RNA	44204	23/18866	0.00971328	0.0295444	0.00912631	STAT3	1
BP	GO:1900017	positive regulation of cytokine production involved in inflammatory response	44204	23/18866	0.00971328	0.0295444	0.00912631	STAT3	1
BP	GO:1903798	regulation of production of miRNAs involved in gene silencing by miRNA	44204	23/18866	0.00971328	0.0295444	0.00912631	STAT3	1
BP	GO:0002449	lymphocyte mediated immunity	44235	366/18866	0.00972731	0.0295444	0.00912631	FADD/IL1B	2
BP	GO:0010038	response to metal ion	44235	366/18866	0.00972731	0.0295444	0.00912631	CD14/JUN	2
BP	GO:0044321	response to leptin	44204	24/18866	0.0101337	0.0304011	0.00939094	STAT3	1
BP	GO:0050995	negative regulation of lipid catabolic process	44204	24/18866	0.0101337	0.0304011	0.00939094	IL1B	1
BP	GO:0060396	growth hormone receptor signaling pathway	44204	24/18866	0.0101337	0.0304011	0.00939094	STAT3	1
BP	GO:2000637	positive regulation of gene silencing by miRNA	44204	24/18866	0.0101337	0.0304011	0.00939094	STAT3	1
BP	GO:0032647	regulation of interferon-alpha production	44204	25/18866	0.010554	0.0310185	0.00958166	IRF3	1
BP	GO:0060148	positive regulation of posttranscriptional gene silencing	44204	25/18866	0.010554	0.0310185	0.00958166	STAT3	1
BP	GO:0060259	regulation of feeding behavior	44204	25/18866	0.010554	0.0310185	0.00958166	STAT3	1
BP	GO:0070920	regulation of production of small RNA involved in gene silencing by RNA	44204	25/18866	0.010554	0.0310185	0.00958166	STAT3	1
BP	GO:0071378	cellular response to growth hormone stimulus	44204	25/18866	0.010554	0.0310185	0.00958166	STAT3	1
BP	GO:1905564	positive regulation of vascular endothelial cell proliferation	44204	25/18866	0.010554	0.0310185	0.00958166	STAT3	1
BP	GO:0006909	phagocytosis	44235	382/18866	0.0105615	0.0310185	0.00958166	IL1B/CD14	2
BP	GO:0001654	eye development	44235	384/18866	0.010668	0.0312374	0.00964928	STAT3/JUN	2
BP	GO:0150063	visual system development	44235	388/18866	0.0108824	0.0315667	0.009751	STAT3/JUN	2
BP	GO:0030810	positive regulation of nucleotide biosynthetic process	44204	26/18866	0.0109741	0.0315667	0.009751	STAT3	1
BP	GO:0032743	positive regulation of interleukin-2 production	44204	26/18866	0.0109741	0.0315667	0.009751	IL1B	1
BP	GO:0034114	regulation of heterotypic cell-cell adhesion	44204	26/18866	0.0109741	0.0315667	0.009751	IL1B	1
BP	GO:0042104	positive regulation of activated T cell proliferation	44204	26/18866	0.0109741	0.0315667	0.009751	FADD	1
BP	GO:1900373	positive regulation of purine nucleotide biosynthetic process	44204	26/18866	0.0109741	0.0315667	0.009751	STAT3	1
BP	GO:0048880	sensory system development	44235	394/18866	0.0112077	0.0316574	0.00977902	STAT3/JUN	2
BP	GO:0050678	regulation of epithelial cell proliferation	44235	395/18866	0.0112623	0.0316574	0.00977902	STAT3/JUN	2
BP	GO:0042493	response to drug	44235	397/18866	0.011372	0.0316574	0.00977902	STAT3/IL1B	2
BP	GO:0002825	regulation of T-helper 1 type immune response	44204	27/18866	0.0113941	0.0316574	0.00977902	IL1B	1
BP	GO:0032607	interferon-alpha production	44204	27/18866	0.0113941	0.0316574	0.00977902	IRF3	1
BP	GO:0032897	negative regulation of viral transcription	44204	27/18866	0.0113941	0.0316574	0.00977902	JUN	1
BP	GO:0033081	regulation of T cell differentiation in thymus	44204	27/18866	0.0113941	0.0316574	0.00977902	IL1B	1
BP	GO:0048143	astrocyte activation	44204	27/18866	0.0113941	0.0316574	0.00977902	IL1B	1
BP	GO:0050996	positive regulation of lipid catabolic process	44204	27/18866	0.0113941	0.0316574	0.00977902	IL1B	1
BP	GO:0060544	regulation of necroptotic process	44204	27/18866	0.0113941	0.0316574	0.00977902	FADD	1
BP	GO:0062098	regulation of programmed necrotic cell death	44204	27/18866	0.0113941	0.0316574	0.00977902	FADD	1
BP	GO:0072539	T-helper 17 cell differentiation	44204	27/18866	0.0113941	0.0316574	0.00977902	STAT3	1
BP	GO:1901653	cellular response to peptide	44235	398/18866	0.011427	0.0316588	0.00977945	STAT3/IL1B	2
BP	GO:0045765	regulation of angiogenesis	44235	403/18866	0.0117038	0.0320944	0.009914	STAT3/IL1B	2
BP	GO:0001916	positive regulation of T cell mediated cytotoxicity	44204	28/18866	0.0118139	0.0320944	0.009914	FADD	1
BP	GO:0002360	T cell lineage commitment	44204	28/18866	0.0118139	0.0320944	0.009914	STAT3	1
BP	GO:0010575	positive regulation of vascular endothelial growth factor production	44204	28/18866	0.0118139	0.0320944	0.009914	IL1B	1
BP	GO:1902932	positive regulation of alcohol biosynthetic process	44204	28/18866	0.0118139	0.0320944	0.009914	IL1B	1
BP	GO:1903579	negative regulation of ATP metabolic process	44204	28/18866	0.0118139	0.0320944	0.009914	STAT3	1
BP	GO:2000191	regulation of fatty acid transport	44204	28/18866	0.0118139	0.0320944	0.009914	IL1B	1
BP	GO:0002696	positive regulation of leukocyte activation	44235	406/18866	0.0118713	0.032161	0.00993457	FADD/IL1B	2
BP	GO:2001233	regulation of apoptotic signaling pathway	44235	413/18866	0.0122664	0.0331395	0.0102368	FADD/IL1B	2
BP	GO:0001516	prostaglandin biosynthetic process	44204	30/18866	0.0126531	0.0337185	0.0104157	IL1B	1
BP	GO:0032728	positive regulation of interferon-beta production	44204	30/18866	0.0126531	0.0337185	0.0104157	IRF3	1
BP	GO:0035066	positive regulation of histone acetylation	44204	30/18866	0.0126531	0.0337185	0.0104157	IL1B	1
BP	GO:0038111	interleukin-7-mediated signaling pathway	44204	30/18866	0.0126531	0.0337185	0.0104157	STAT3	1
BP	GO:0046457	prostanoid biosynthetic process	44204	30/18866	0.0126531	0.0337185	0.0104157	IL1B	1
BP	GO:0050867	positive regulation of cell activation	44235	421/18866	0.0127251	0.0338182	0.0104465	FADD/IL1B	2
BP	GO:0002675	positive regulation of acute inflammatory response	44204	31/18866	0.0130724	0.0338222	0.0104477	IL1B	1
BP	GO:0014072	response to isoquinoline alkaloid	44204	31/18866	0.0130724	0.0338222	0.0104477	FADD	1
BP	GO:0032770	positive regulation of monooxygenase activity	44204	31/18866	0.0130724	0.0338222	0.0104477	IL1B	1
BP	GO:0039528	cytoplasmic pattern recognition receptor signaling pathway in response to virus	44204	31/18866	0.0130724	0.0338222	0.0104477	IRF3	1
BP	GO:0043278	response to morphine	44204	31/18866	0.0130724	0.0338222	0.0104477	FADD	1
BP	GO:0045940	positive regulation of steroid metabolic process	44204	31/18866	0.0130724	0.0338222	0.0104477	IL1B	1
BP	GO:0070229	negative regulation of lymphocyte apoptotic process	44204	31/18866	0.0130724	0.0338222	0.0104477	FADD	1
BP	GO:0072538	T-helper 17 type immune response	44204	31/18866	0.0130724	0.0338222	0.0104477	STAT3	1
BP	GO:1900745	positive regulation of p38MAPK cascade	44204	31/18866	0.0130724	0.0338222	0.0104477	IL1B	1
BP	GO:2000406	positive regulation of T cell migration	44204	31/18866	0.0130724	0.0338222	0.0104477	FADD	1
BP	GO:0045785	positive regulation of cell adhesion	44235	428/18866	0.0131326	0.0338884	0.0104682	FADD/IL1B	2
BP	GO:0002724	regulation of T cell cytokine production	44204	32/18866	0.0134916	0.034632	0.0106978	IL1B	1
BP	GO:1901889	negative regulation of cell junction assembly	44204	32/18866	0.0134916	0.034632	0.0106978	IL1B	1
BP	GO:0022407	regulation of cell-cell adhesion	44235	439/18866	0.0137848	0.0350634	0.0108311	FADD/IL1B	2
BP	GO:0002691	regulation of cellular extravasation	44204	33/18866	0.0139106	0.0350634	0.0108311	FADD	1
BP	GO:0033028	myeloid cell apoptotic process	44204	33/18866	0.0139106	0.0350634	0.0108311	IRF3	1
BP	GO:0042755	eating behavior	44204	33/18866	0.0139106	0.0350634	0.0108311	STAT3	1
BP	GO:0046627	negative regulation of insulin receptor signaling pathway	44204	33/18866	0.0139106	0.0350634	0.0108311	IL1B	1
BP	GO:1905048	regulation of metallopeptidase activity	44204	33/18866	0.0139106	0.0350634	0.0108311	STAT3	1
BP	GO:2000758	positive regulation of peptidyl-lysine acetylation	44204	33/18866	0.0139106	0.0350634	0.0108311	IL1B	1
BP	GO:0048732	gland development	44235	443/18866	0.0140255	0.0352328	0.0108835	FADD/JUN	2
BP	GO:0001933	negative regulation of protein phosphorylation	44235	444/18866	0.0140859	0.0352328	0.0108835	IL1B/JUN	2
BP	GO:1901342	regulation of vasculature development	44235	444/18866	0.0140859	0.0352328	0.0108835	STAT3/IL1B	2
BP	GO:0043434	response to peptide hormone	44235	447/18866	0.014268	0.0353004	0.0109043	STAT3/IL1B	2
BP	GO:0033198	response to ATP	44204	34/18866	0.0143295	0.0353004	0.0109043	IL1B	1
BP	GO:0045648	positive regulation of erythrocyte differentiation	44204	34/18866	0.0143295	0.0353004	0.0109043	STAT3	1
BP	GO:0048536	spleen development	44204	34/18866	0.0143295	0.0353004	0.0109043	FADD	1
BP	GO:0070102	interleukin-6-mediated signaling pathway	44204	34/18866	0.0143295	0.0353004	0.0109043	STAT3	1
BP	GO:0070232	regulation of T cell apoptotic process	44204	34/18866	0.0143295	0.0353004	0.0109043	FADD	1
BP	GO:0050673	epithelial cell proliferation	44235	453/18866	0.0146353	0.0356394	0.0110091	STAT3/JUN	2
BP	GO:0050804	modulation of chemical synaptic transmission	44235	454/18866	0.0146969	0.0356394	0.0110091	STAT3/IL1B	2
BP	GO:0001914	regulation of T cell mediated cytotoxicity	44204	35/18866	0.0147482	0.0356394	0.0110091	FADD	1
BP	GO:0030947	regulation of vascular endothelial growth factor receptor signaling pathway	44204	35/18866	0.0147482	0.0356394	0.0110091	IL1B	1
BP	GO:0060251	regulation of glial cell proliferation	44204	35/18866	0.0147482	0.0356394	0.0110091	IL1B	1
BP	GO:0097009	energy homeostasis	44204	35/18866	0.0147482	0.0356394	0.0110091	STAT3	1
BP	GO:1900077	negative regulation of cellular response to insulin stimulus	44204	35/18866	0.0147482	0.0356394	0.0110091	IL1B	1
BP	GO:0099177	regulation of trans-synaptic signaling	44235	455/18866	0.0147587	0.0356394	0.0110091	STAT3/IL1B	2
BP	GO:0062012	regulation of small molecule metabolic process	44235	456/18866	0.0148205	0.0357006	0.011028	STAT3/IL1B	2
BP	GO:0002755	MyD88-dependent toll-like receptor signaling pathway	44204	36/18866	0.0151668	0.0361783	0.0111755	CD14	1
BP	GO:0043368	positive T cell selection	44204	36/18866	0.0151668	0.0361783	0.0111755	STAT3	1
BP	GO:1901099	negative regulation of signal transduction in absence of ligand	44204	36/18866	0.0151668	0.0361783	0.0111755	IL1B	1
BP	GO:2001240	negative regulation of extrinsic apoptotic signaling pathway in absence of ligand	44204	36/18866	0.0151668	0.0361783	0.0111755	IL1B	1
BP	GO:0030212	hyaluronan metabolic process	44204	37/18866	0.0155852	0.0369064	0.0114004	IL1B	1
BP	GO:0060969	negative regulation of gene silencing	44204	37/18866	0.0155852	0.0369064	0.0114004	STAT3	1
BP	GO:0098926	postsynaptic signal transduction	44204	37/18866	0.0155852	0.0369064	0.0114004	STAT3	1
BP	GO:0002697	regulation of immune effector process	44235	470/18866	0.0156986	0.0370851	0.0114556	FADD/IL1B	2
BP	GO:0030224	monocyte differentiation	44204	38/18866	0.0160035	0.0370886	0.0114567	JUN	1
BP	GO:0032733	positive regulation of interleukin-10 production	44204	38/18866	0.0160035	0.0370886	0.0114567	STAT3	1
BP	GO:0043029	T cell homeostasis	44204	38/18866	0.0160035	0.0370886	0.0114567	FADD	1
BP	GO:0045923	positive regulation of fatty acid metabolic process	44204	38/18866	0.0160035	0.0370886	0.0114567	IL1B	1
BP	GO:0071276	cellular response to cadmium ion	44204	38/18866	0.0160035	0.0370886	0.0114567	JUN	1
BP	GO:1903131	mononuclear cell differentiation	44204	38/18866	0.0160035	0.0370886	0.0114567	JUN	1
BP	GO:2000144	positive regulation of DNA-templated transcription, initiation	44204	38/18866	0.0160035	0.0370886	0.0114567	JUN	1
BP	GO:2000403	positive regulation of lymphocyte migration	44204	38/18866	0.0160035	0.0370886	0.0114567	FADD	1
BP	GO:0060416	response to growth hormone	44204	39/18866	0.0164216	0.0379676	0.0117282	STAT3	1
BP	GO:0043312	neutrophil degranulation	44235	487/18866	0.016795	0.0381227	0.0117762	GSDMD/CD14	2
BP	GO:0010939	regulation of necrotic cell death	44204	40/18866	0.0168395	0.0381227	0.0117762	FADD	1
BP	GO:0016572	histone phosphorylation	44204	40/18866	0.0168395	0.0381227	0.0117762	IL1B	1
BP	GO:0032892	positive regulation of organic acid transport	44204	40/18866	0.0168395	0.0381227	0.0117762	IL1B	1
BP	GO:0034142	toll-like receptor 4 signaling pathway	44204	40/18866	0.0168395	0.0381227	0.0117762	CD14	1
BP	GO:0045740	positive regulation of DNA replication	44204	40/18866	0.0168395	0.0381227	0.0117762	JUN	1
BP	GO:0050691	regulation of defense response to virus by host	44204	40/18866	0.0168395	0.0381227	0.0117762	IL1B	1
BP	GO:0140353	lipid export from cell	44204	40/18866	0.0168395	0.0381227	0.0117762	IL1B	1
BP	GO:1903427	negative regulation of reactive oxygen species biosynthetic process	44204	40/18866	0.0168395	0.0381227	0.0117762	STAT3	1
BP	GO:0002283	neutrophil activation involved in immune response	44235	490/18866	0.0169919	0.0383789	0.0118553	GSDMD/CD14	2
BP	GO:0046825	regulation of protein export from nucleus	44204	41/18866	0.0172573	0.0387101	0.0119576	IL1B	1
BP	GO:0050434	positive regulation of viral transcription	44204	41/18866	0.0172573	0.0387101	0.0119576	JUN	1
BP	GO:1902042	negative regulation of extrinsic apoptotic signaling pathway via death domain receptors	44204	41/18866	0.0172573	0.0387101	0.0119576	FADD	1
BP	GO:0006509	membrane protein ectodomain proteolysis	44204	42/18866	0.0176749	0.0391088	0.0120807	IL1B	1
BP	GO:0046006	regulation of activated T cell proliferation	44204	42/18866	0.0176749	0.0391088	0.0120807	FADD	1
BP	GO:0051602	response to electrical stimulus	44204	42/18866	0.0176749	0.0391088	0.0120807	CD14	1
BP	GO:0098760	response to interleukin-7	44204	42/18866	0.0176749	0.0391088	0.0120807	STAT3	1
BP	GO:0098761	cellular response to interleukin-7	44204	42/18866	0.0176749	0.0391088	0.0120807	STAT3	1
BP	GO:1900371	regulation of purine nucleotide biosynthetic process	44204	42/18866	0.0176749	0.0391088	0.0120807	STAT3	1
BP	GO:0002369	T cell cytokine production	44204	43/18866	0.0180924	0.0397626	0.0122827	IL1B	1
BP	GO:0030808	regulation of nucleotide biosynthetic process	44204	43/18866	0.0180924	0.0397626	0.0122827	STAT3	1
BP	GO:0150077	regulation of neuroinflammatory response	44204	43/18866	0.0180924	0.0397626	0.0122827	IL1B	1
BP	GO:0001913	T cell mediated cytotoxicity	44204	44/18866	0.0185097	0.0402278	0.0124264	FADD	1
BP	GO:0042088	T-helper 1 type immune response	44204	44/18866	0.0185097	0.0402278	0.0124264	IL1B	1
BP	GO:0044060	regulation of endocrine process	44204	44/18866	0.0185097	0.0402278	0.0124264	IL1B	1
BP	GO:1901985	positive regulation of protein acetylation	44204	44/18866	0.0185097	0.0402278	0.0124264	IL1B	1
BP	GO:2000404	regulation of T cell migration	44204	44/18866	0.0185097	0.0402278	0.0124264	FADD	1
BP	GO:0006775	fat-soluble vitamin metabolic process	44204	45/18866	0.0189269	0.0405044	0.0125118	IL1B	1
BP	GO:0010677	negative regulation of cellular carbohydrate metabolic process	44204	45/18866	0.0189269	0.0405044	0.0125118	STAT3	1
BP	GO:0014002	astrocyte development	44204	45/18866	0.0189269	0.0405044	0.0125118	IL1B	1
BP	GO:0032722	positive regulation of chemokine production	44204	45/18866	0.0189269	0.0405044	0.0125118	IL1B	1
BP	GO:0034122	negative regulation of toll-like receptor signaling pathway	44204	45/18866	0.0189269	0.0405044	0.0125118	CD14	1
BP	GO:0045429	positive regulation of nitric oxide biosynthetic process	44204	45/18866	0.0189269	0.0405044	0.0125118	IL1B	1
BP	GO:2001222	regulation of neuron migration	44204	45/18866	0.0189269	0.0405044	0.0125118	STAT3	1
BP	GO:0001754	eye photoreceptor cell differentiation	44204	46/18866	0.0193439	0.0405973	0.0125405	STAT3	1
BP	GO:0032309	icosanoid secretion	44204	46/18866	0.0193439	0.0405973	0.0125405	IL1B	1
BP	GO:0043330	response to exogenous dsRNA	44204	46/18866	0.0193439	0.0405973	0.0125405	IRF3	1
BP	GO:0048538	thymus development	44204	46/18866	0.0193439	0.0405973	0.0125405	FADD	1
BP	GO:0050798	activated T cell proliferation	44204	46/18866	0.0193439	0.0405973	0.0125405	FADD	1
BP	GO:0061028	establishment of endothelial barrier	44204	46/18866	0.0193439	0.0405973	0.0125405	IL1B	1
BP	GO:1900744	regulation of p38MAPK cascade	44204	46/18866	0.0193439	0.0405973	0.0125405	IL1B	1
BP	GO:1904407	positive regulation of nitric oxide metabolic process	44204	46/18866	0.0193439	0.0405973	0.0125405	IL1B	1
BP	GO:2000142	regulation of DNA-templated transcription, initiation	44204	46/18866	0.0193439	0.0405973	0.0125405	JUN	1
BP	GO:0030225	macrophage differentiation	44204	47/18866	0.0197608	0.0412069	0.0127288	FADD	1
BP	GO:0032480	negative regulation of type I interferon production	44204	47/18866	0.0197608	0.0412069	0.0127288	IRF3	1
BP	GO:0060986	endocrine hormone secretion	44204	47/18866	0.0197608	0.0412069	0.0127288	IL1B	1
BP	GO:0031952	regulation of protein autophosphorylation	44204	48/18866	0.0201775	0.0414278	0.0127971	JUN	1
BP	GO:0032648	regulation of interferon-beta production	44204	48/18866	0.0201775	0.0414278	0.0127971	IRF3	1
BP	GO:0042220	response to cocaine	44204	48/18866	0.0201775	0.0414278	0.0127971	FADD	1
BP	GO:0045601	regulation of endothelial cell differentiation	44204	48/18866	0.0201775	0.0414278	0.0127971	IL1B	1
BP	GO:2001239	regulation of extrinsic apoptotic signaling pathway in absence of ligand	44204	48/18866	0.0201775	0.0414278	0.0127971	IL1B	1
BP	GO:0002673	regulation of acute inflammatory response	44204	49/18866	0.020594	0.0414278	0.0127971	IL1B	1
BP	GO:0006692	prostanoid metabolic process	44204	49/18866	0.020594	0.0414278	0.0127971	IL1B	1
BP	GO:0006693	prostaglandin metabolic process	44204	49/18866	0.020594	0.0414278	0.0127971	IL1B	1
BP	GO:0032663	regulation of interleukin-2 production	44204	49/18866	0.020594	0.0414278	0.0127971	IL1B	1
BP	GO:0035196	production of miRNAs involved in gene silencing by miRNA	44204	49/18866	0.020594	0.0414278	0.0127971	STAT3	1
BP	GO:0045058	T cell selection	44204	49/18866	0.020594	0.0414278	0.0127971	STAT3	1
BP	GO:0070231	T cell apoptotic process	44204	49/18866	0.020594	0.0414278	0.0127971	FADD	1
BP	GO:2000107	negative regulation of leukocyte apoptotic process	44204	49/18866	0.020594	0.0414278	0.0127971	FADD	1
BP	GO:0001774	microglial cell activation	44204	50/18866	0.0210104	0.0414278	0.0127971	JUN	1
BP	GO:0002269	leukocyte activation involved in inflammatory response	44204	50/18866	0.0210104	0.0414278	0.0127971	JUN	1
BP	GO:0010718	positive regulation of epithelial to mesenchymal transition	44204	50/18866	0.0210104	0.0414278	0.0127971	IL1B	1
BP	GO:0014009	glial cell proliferation	44204	50/18866	0.0210104	0.0414278	0.0127971	IL1B	1
BP	GO:0032608	interferon-beta production	44204	50/18866	0.0210104	0.0414278	0.0127971	IRF3	1
BP	GO:0045646	regulation of erythrocyte differentiation	44204	50/18866	0.0210104	0.0414278	0.0127971	STAT3	1
BP	GO:0045981	positive regulation of nucleotide metabolic process	44204	50/18866	0.0210104	0.0414278	0.0127971	STAT3	1
BP	GO:0071715	icosanoid transport	44204	50/18866	0.0210104	0.0414278	0.0127971	IL1B	1
BP	GO:0101023	vascular endothelial cell proliferation	44204	50/18866	0.0210104	0.0414278	0.0127971	STAT3	1
BP	GO:1900544	positive regulation of purine nucleotide metabolic process	44204	50/18866	0.0210104	0.0414278	0.0127971	STAT3	1
BP	GO:1901571	fatty acid derivative transport	44204	50/18866	0.0210104	0.0414278	0.0127971	IL1B	1
BP	GO:1903580	positive regulation of ATP metabolic process	44204	50/18866	0.0210104	0.0414278	0.0127971	STAT3	1
BP	GO:1904707	positive regulation of vascular associated smooth muscle cell proliferation	44204	50/18866	0.0210104	0.0414278	0.0127971	JUN	1
BP	GO:1905562	regulation of vascular endothelial cell proliferation	44204	50/18866	0.0210104	0.0414278	0.0127971	STAT3	1
BP	GO:0045912	negative regulation of carbohydrate metabolic process	44204	51/18866	0.0214266	0.0419945	0.0129721	STAT3	1
BP	GO:0048146	positive regulation of fibroblast proliferation	44204	51/18866	0.0214266	0.0419945	0.0129721	JUN	1
BP	GO:0071354	cellular response to interleukin-6	44204	51/18866	0.0214266	0.0419945	0.0129721	STAT3	1
BP	GO:0001912	positive regulation of leukocyte mediated cytotoxicity	44204	52/18866	0.0218427	0.0423853	0.0130929	FADD	1
BP	GO:0031103	axon regeneration	44204	52/18866	0.0218427	0.0423853	0.0130929	JUN	1
BP	GO:0038066	p38MAPK cascade	44204	52/18866	0.0218427	0.0423853	0.0130929	IL1B	1
BP	GO:0050999	regulation of nitric-oxide synthase activity	44204	52/18866	0.0218427	0.0423853	0.0130929	IL1B	1
BP	GO:2001238	positive regulation of extrinsic apoptotic signaling pathway	44204	52/18866	0.0218427	0.0423853	0.0130929	FADD	1
BP	GO:0043331	response to dsRNA	44204	53/18866	0.0222586	0.0430216	0.0132894	IRF3	1
BP	GO:0043392	negative regulation of DNA binding	44204	53/18866	0.0222586	0.0430216	0.0132894	JUN	1
BP	GO:0006754	ATP biosynthetic process	44204	54/18866	0.0226744	0.0434815	0.0134315	STAT3	1
BP	GO:0031050	dsRNA processing	44204	54/18866	0.0226744	0.0434815	0.0134315	STAT3	1
BP	GO:0032623	interleukin-2 production	44204	54/18866	0.0226744	0.0434815	0.0134315	IL1B	1
BP	GO:0070918	production of small RNA involved in gene silencing by RNA	44204	54/18866	0.0226744	0.0434815	0.0134315	STAT3	1
BP	GO:0002720	positive regulation of cytokine production involved in immune response	44204	55/18866	0.02309	0.0438486	0.0135449	IL1B	1
BP	GO:0035065	regulation of histone acetylation	44204	55/18866	0.02309	0.0438486	0.0135449	IL1B	1
BP	GO:0042304	regulation of fatty acid biosynthetic process	44204	55/18866	0.02309	0.0438486	0.0135449	IL1B	1
BP	GO:0051353	positive regulation of oxidoreductase activity	44204	55/18866	0.02309	0.0438486	0.0135449	IL1B	1
BP	GO:0070741	response to interleukin-6	44204	55/18866	0.02309	0.0438486	0.0135449	STAT3	1
BP	GO:0070228	regulation of lymphocyte apoptotic process	44204	56/18866	0.0235055	0.0445511	0.0137619	FADD	1
BP	GO:0042743	hydrogen peroxide metabolic process	44204	57/18866	0.0239208	0.0450762	0.0139241	STAT3	1
BP	GO:0045747	positive regulation of Notch signaling pathway	44204	57/18866	0.0239208	0.0450762	0.0139241	STAT3	1
BP	GO:0045840	positive regulation of mitotic nuclear division	44204	57/18866	0.0239208	0.0450762	0.0139241	IL1B	1
BP	GO:0007566	embryo implantation	44204	58/18866	0.024336	0.045595	0.0140843	IL1B	1
BP	GO:0031638	zymogen activation	44204	58/18866	0.024336	0.045595	0.0140843	FADD	1
BP	GO:1903793	positive regulation of anion transport	44204	58/18866	0.024336	0.045595	0.0140843	IL1B	1
BP	GO:0006636	unsaturated fatty acid biosynthetic process	44204	59/18866	0.024751	0.0460198	0.0142156	IL1B	1
BP	GO:0031102	neuron projection regeneration	44204	59/18866	0.024751	0.0460198	0.0142156	JUN	1
BP	GO:0043525	positive regulation of neuron apoptotic process	44204	59/18866	0.024751	0.0460198	0.0142156	JUN	1
BP	GO:0046456	icosanoid biosynthetic process	44204	59/18866	0.024751	0.0460198	0.0142156	IL1B	1
BP	GO:0001836	release of cytochrome c from mitochondria	44204	60/18866	0.0251658	0.0463506	0.0143177	JUN	1
BP	GO:0032653	regulation of interleukin-10 production	44204	60/18866	0.0251658	0.0463506	0.0143177	STAT3	1
BP	GO:0042093	T-helper cell differentiation	44204	60/18866	0.0251658	0.0463506	0.0143177	STAT3	1
BP	GO:0050994	regulation of lipid catabolic process	44204	60/18866	0.0251658	0.0463506	0.0143177	IL1B	1
BP	GO:1903428	positive regulation of reactive oxygen species biosynthetic process	44204	60/18866	0.0251658	0.0463506	0.0143177	IL1B	1
BP	GO:0010574	regulation of vascular endothelial growth factor production	44204	61/18866	0.0255805	0.0465879	0.0143911	IL1B	1
BP	GO:0031343	positive regulation of cell killing	44204	61/18866	0.0255805	0.0465879	0.0143911	FADD	1
BP	GO:0033619	membrane protein proteolysis	44204	61/18866	0.0255805	0.0465879	0.0143911	IL1B	1
BP	GO:0046888	negative regulation of hormone secretion	44204	61/18866	0.0255805	0.0465879	0.0143911	IL1B	1
BP	GO:1902041	regulation of extrinsic apoptotic signaling pathway via death domain receptors	44204	61/18866	0.0255805	0.0465879	0.0143911	FADD	1
BP	GO:2000756	regulation of peptidyl-lysine acetylation	44204	61/18866	0.0255805	0.0465879	0.0143911	IL1B	1
BP	GO:0002260	lymphocyte homeostasis	44204	62/18866	0.025995	0.0469929	0.0145161	FADD	1
BP	GO:0002294	CD4-positive, alpha-beta T cell differentiation involved in immune response	44204	62/18866	0.025995	0.0469929	0.0145161	STAT3	1
BP	GO:0034113	heterotypic cell-cell adhesion	44204	62/18866	0.025995	0.0469929	0.0145161	IL1B	1
BP	GO:0051851	modulation by host of symbiont process	44204	62/18866	0.025995	0.0469929	0.0145161	JUN	1
BP	GO:0002287	alpha-beta T cell activation involved in immune response	44204	63/18866	0.0264094	0.0473916	0.0146393	STAT3	1
BP	GO:0002293	alpha-beta T cell differentiation involved in immune response	44204	63/18866	0.0264094	0.0473916	0.0146393	STAT3	1
BP	GO:0032613	interleukin-10 production	44204	63/18866	0.0264094	0.0473916	0.0146393	STAT3	1
BP	GO:0046530	photoreceptor cell differentiation	44204	63/18866	0.0264094	0.0473916	0.0146393	STAT3	1
BP	GO:0001885	endothelial cell development	44204	64/18866	0.0268236	0.0478714	0.0147875	IL1B	1
BP	GO:0046686	response to cadmium ion	44204	64/18866	0.0268236	0.0478714	0.0147875	JUN	1
BP	GO:2000401	regulation of lymphocyte migration	44204	64/18866	0.0268236	0.0478714	0.0147875	FADD	1
BP	GO:0009206	purine ribonucleoside triphosphate biosynthetic process	44204	65/18866	0.0272377	0.0482581	0.014907	STAT3	1
BP	GO:0010573	vascular endothelial growth factor production	44204	65/18866	0.0272377	0.0482581	0.014907	IL1B	1
BP	GO:0046782	regulation of viral transcription	44204	65/18866	0.0272377	0.0482581	0.014907	JUN	1
BP	GO:0098586	cellular response to virus	44204	65/18866	0.0272377	0.0482581	0.014907	IRF3	1
BP	GO:0009145	purine nucleoside triphosphate biosynthetic process	44204	66/18866	0.0276516	0.0485517	0.0149977	STAT3	1
BP	GO:0032768	regulation of monooxygenase activity	44204	66/18866	0.0276516	0.0485517	0.0149977	IL1B	1
BP	GO:0046626	regulation of insulin receptor signaling pathway	44204	66/18866	0.0276516	0.0485517	0.0149977	IL1B	1
BP	GO:0046824	positive regulation of nucleocytoplasmic transport	44204	66/18866	0.0276516	0.0485517	0.0149977	IL1B	1
BP	GO:2000378	negative regulation of reactive oxygen species metabolic process	44204	66/18866	0.0276516	0.0485517	0.0149977	STAT3	1
BP	GO:0032890	regulation of organic acid transport	44204	67/18866	0.0280654	0.0489268	0.0151136	IL1B	1
BP	GO:0045123	cellular extravasation	44204	67/18866	0.0280654	0.0489268	0.0151136	FADD	1
BP	GO:0072678	T cell migration	44204	67/18866	0.0280654	0.0489268	0.0151136	FADD	1
BP	GO:1900015	regulation of cytokine production involved in inflammatory response	44204	67/18866	0.0280654	0.0489268	0.0151136	STAT3	1
BP	GO:0002753	cytoplasmic pattern recognition receptor signaling pathway	44204	68/18866	0.028479	0.0492093	0.0152008	IRF3	1
BP	GO:0032642	regulation of chemokine production	44204	68/18866	0.028479	0.0492093	0.0152008	IL1B	1
BP	GO:0040014	regulation of multicellular organism growth	44204	68/18866	0.028479	0.0492093	0.0152008	STAT3	1
BP	GO:0045428	regulation of nitric oxide biosynthetic process	44204	68/18866	0.028479	0.0492093	0.0152008	IL1B	1
BP	GO:0050766	positive regulation of phagocytosis	44204	68/18866	0.028479	0.0492093	0.0152008	IL1B	1
CC	GO:0061702	inflammasome complex	44235	17/19559	1.98483e-05	0.000615297	0.000292501	NLRP1/GSDMD	2
CC	GO:0090575	RNA polymerase II transcription regulator complex	44235	161/19559	0.00182513	0.0282895	0.0134483	STAT3/JUN	2
CC	GO:0045121	membrane raft	44235	329/19559	0.00738666	0.0413676	0.0196654	FADD/CD14	2
CC	GO:0098857	membrane microdomain	44235	330/19559	0.00743018	0.0413676	0.0196654	FADD/CD14	2
CC	GO:0031362	anchored component of external side of plasma membrane	44204	19/19559	0.00774637	0.0413676	0.0196654	CD14	1
CC	GO:0098589	membrane region	44235	343/19559	0.00800663	0.0413676	0.0196654	FADD/CD14	2
CC	GO:0031233	intrinsic component of external side of plasma membrane	44204	24/19559	0.00977614	0.0432943	0.0205813	CD14	1
CC	GO:0005667	transcription regulator complex	44235	413/19559	0.011448	0.044361	0.0210884	STAT3/JUN	2
CC	GO:0005719	nuclear euchromatin	44204	34/19559	0.0138248	0.0476187	0.0226371	JUN	1
MF	GO:0005126	cytokine receptor binding	44263	271/18352	0.000168814	0.0108041	0.00408709	FADD/STAT3/IL1B	3
MF	GO:0071723	lipopeptide binding	44204	10/18352	0.00435172	0.0336309	0.0127222	CD14	1
MF	GO:1901612	cardiolipin binding	44204	11/18352	0.00478598	0.0336309	0.0127222	GSDMD	1
MF	GO:0089720	caspase binding	44204	12/18352	0.00522007	0.0336309	0.0127222	FADD	1
MF	GO:0061629	RNA polymerase II-specific DNA-binding transcription factor binding	44235	267/18352	0.0055728	0.0336309	0.0127222	STAT3/JUN	2
MF	GO:0035497	cAMP response element binding	44204	14/18352	0.00608777	0.0336309	0.0127222	JUN	1
MF	GO:0035259	glucocorticoid receptor binding	44204	15/18352	0.00652136	0.0336309	0.0127222	STAT3	1
MF	GO:1901611	phosphatidylglycerol binding	44204	15/18352	0.00652136	0.0336309	0.0127222	GSDMD	1
MF	GO:0005149	interleukin-1 receptor binding	44204	16/18352	0.00695479	0.0336309	0.0127222	IL1B	1
MF	GO:0071837	HMG box domain binding	44204	16/18352	0.00695479	0.0336309	0.0127222	JUN	1
MF	GO:0008656	cysteine-type endopeptidase activator activity involved in apoptotic process	44204	17/18352	0.00738806	0.0336309	0.0127222	NLRP1	1
MF	GO:0070300	phosphatidic acid binding	44204	19/18352	0.00825409	0.0336309	0.0127222	GSDMD	1
MF	GO:0001227	DNA-binding transcription repressor activity, RNA polymerase II-specific	44235	335/18352	0.00864985	0.0336309	0.0127222	JUN/IRF3	2
MF	GO:0005123	death receptor binding	44204	20/18352	0.00868686	0.0336309	0.0127222	FADD	1
MF	GO:0016505	peptidase activator activity involved in apoptotic process	44204	20/18352	0.00868686	0.0336309	0.0127222	NLRP1	1
MF	GO:0001217	DNA-binding transcription repressor activity	44235	336/18352	0.00869974	0.0336309	0.0127222	JUN/IRF3	2
MF	GO:0140297	DNA-binding transcription factor binding	44235	347/18352	0.00925724	0.0336309	0.0127222	STAT3/JUN	2
MF	GO:0038187	pattern recognition receptor activity	44204	23/18352	0.00998418	0.0336309	0.0127222	CD14	1
MF	GO:0070412	R-SMAD binding	44204	23/18352	0.00998418	0.0336309	0.0127222	JUN	1
MF	GO:0033612	receptor serine/threonine kinase binding	44204	29/18352	0.0125744	0.0390878	0.0147865	FADD	1
MF	GO:0070273	phosphatidylinositol-4-phosphate binding	44204	30/18352	0.0130055	0.0390878	0.0147865	GSDMD	1
MF	GO:0005164	tumor necrosis factor receptor binding	44204	31/18352	0.0134364	0.0390878	0.0147865	FADD	1
MF	GO:0001530	lipopolysaccharide binding	44204	33/18352	0.0142979	0.0397853	0.0150504	CD14	1
MF	GO:0001103	RNA polymerase II repressing transcription factor binding	44204	35/18352	0.0151586	0.040423	0.0152916	STAT3	1
MF	GO:0016504	peptidase activator activity	44204	40/18352	0.0173076	0.0443075	0.0167611	NLRP1	1
MF	GO:0043028	cysteine-type endopeptidase regulator activity involved in apoptotic process	44204	43/18352	0.0185951	0.0457656	0.0173126	NLRP1	1
MF	GO:0001102	RNA polymerase II activating transcription factor binding	44204	47/18352	0.0203094	0.0457656	0.0173126	JUN	1
MF	GO:0048020	CCR chemokine receptor binding	44204	47/18352	0.0203094	0.0457656	0.0173126	STAT3	1
MF	GO:0032813	tumor necrosis factor receptor superfamily binding	44204	48/18352	0.0207375	0.0457656	0.0173126	FADD	1
MF	GO:0004879	nuclear receptor activity	44204	52/18352	0.0224485	0.0463454	0.017532	STAT3	1
MF	GO:0098531	ligand-activated transcription factor activity	44204	52/18352	0.0224485	0.0463454	0.017532	STAT3	1
