# Supplementary material for: Construction and validation of a prognostic model of pyroptosis related genes in hepatocellular carcinoma
Source: Front Oncol. 2022 Oct 21;12:1021775. doi: 10.3389/fonc.2022.1021775 (PMC9633965; doi:10.3389/fonc.2022.1021775)
Supplement: Supplementary file 3 [file DataSheet_3.xlsx]

## Sheet: Sheet1
subNet1.KEGG
ID	Description	GeneRatio	BgRatio	pvalue	p.adjust	qvalue	geneID	Count
hsa04621	NOD-like receptor signaling pathway	44355	181/8106	3.08034e-09	2.98793e-07	1.45911e-07	FADD/NLRP1/GSDMD/IL1B/JUN/IRF3	6
hsa04620	Toll-like receptor signaling pathway	44324	104/8106	1.71455e-08	8.31555e-07	4.06077e-07	FADD/IL1B/CD14/JUN/IRF3	5
hsa05162	Measles	44324	139/8106	7.41479e-08	2.39745e-06	1.17076e-06	FADD/STAT3/IL1B/JUN/IRF3	5
hsa05133	Pertussis	44294	76/8106	4.85548e-07	1.17745e-05	5.74991e-06	IL1B/CD14/JUN/IRF3	4
hsa05417	Lipid and atherosclerosis	44324	215/8106	6.57813e-07	1.27616e-05	6.23191e-06	STAT3/IL1B/CD14/JUN/IRF3	5
hsa05132	Salmonella infection	44324	249/8106	1.36471e-06	2.20629e-05	1.07741e-05	FADD/GSDMD/IL1B/CD14/JUN	5
hsa05161	Hepatitis B	44294	162/8106	1.01102e-05	0.000140098	6.84147e-05	FADD/STAT3/JUN/IRF3	4
hsa05167	Kaposi sarcoma-associated herpesvirus infection	44294	193/8106	2.02371e-05	0.000245374	0.000119825	FADD/STAT3/JUN/IRF3	4
hsa05169	Epstein-Barr virus infection	44294	202/8106	2.42305e-05	0.000259803	0.000126871	FADD/STAT3/JUN/IRF3	4
hsa05321	Inflammatory bowel disease	44263	65/8106	2.67838e-05	0.000259803	0.000126871	STAT3/IL1B/JUN	3
hsa05163	Human cytomegalovirus infection	44294	225/8106	3.70682e-05	0.000326874	0.000159624	FADD/STAT3/IL1B/IRF3	4
hsa05171	Coronavirus disease - COVID-19	44294	232/8106	4.18169e-05	0.00033802	0.000165067	STAT3/IL1B/JUN/IRF3	4
hsa05131	Shigellosis	44294	246/8106	5.26423e-05	0.000392792	0.000191814	IL1B/CD14/JUN/IRF3	4
hsa04657	IL-17 signaling pathway	44263	94/8106	8.10919e-05	0.000561851	0.000274371	FADD/IL1B/JUN	3
hsa04933	AGE-RAGE signaling pathway in diabetic complications	44263	100/8106	9.75498e-05	0.000627384	0.000306373	STAT3/IL1B/JUN	3
hsa05142	Chagas disease	44263	102/8106	0.000103486	0.000627384	0.000306373	FADD/IL1B/JUN	3
hsa04659	Th17 cell differentiation	44263	107/8106	0.000119351	0.000681005	0.000332558	STAT3/IL1B/JUN	3
hsa04668	TNF signaling pathway	44263	112/8106	0.000136732	0.000736832	0.000359821	FADD/IL1B/JUN	3
hsa05135	Yersinia infection	44263	137/8106	0.000248578	0.00126905	0.000619722	IL1B/JUN/IRF3	3
hsa05160	Hepatitis C	44263	157/8106	0.000371676	0.001782	0.000870214	FADD/STAT3/IRF3	3
hsa04217	Necroptosis	44263	159/8106	0.000385795	0.001782	0.000870214	FADD/STAT3/IL1B	3
hsa05164	Influenza A	44263	172/8106	0.000486109	0.0021433	0.00104665	FADD/IL1B/IRF3	3
hsa05152	Tuberculosis	44263	180/8106	0.000555493	0.00234273	0.00114404	FADD/IL1B/CD14	3
hsa05130	Pathogenic Escherichia coli infection	44263	197/8106	0.000723485	0.00292408	0.00142793	FADD/IL1B/JUN	3
hsa05203	Viral carcinogenesis	44263	204/8106	0.000801169	0.00310853	0.001518	STAT3/JUN/IRF3	3
hsa05170	Human immunodeficiency virus 1 infection	44263	212/8106	0.0008963	0.00334389	0.00163293	FADD/JUN/IRF3	3
hsa05134	Legionellosis	44235	57/8106	0.00132391	0.00475627	0.00232265	IL1B/CD14	2
hsa04623	Cytosolic DNA-sensing pathway	44235	63/8106	0.00161525	0.00559568	0.00273256	IL1B/IRF3	2
hsa05221	Acute myeloid leukemia	44235	67/8106	0.00182502	0.00610436	0.00298097	STAT3/CD14	2
hsa04622	RIG-I-like receptor signaling pathway	44235	70/8106	0.00199045	0.00643578	0.00314281	FADD/IRF3	2
hsa04010	MAPK signaling pathway	44263	294/8106	0.00230913	0.00722535	0.00352838	IL1B/CD14/JUN	3
hsa05140	Leishmaniasis	44235	77/8106	0.00240328	0.00728493	0.00355748	IL1B/JUN	2
hsa05235	PD-L1 expression and PD-1 checkpoint pathway in cancer	44235	89/8106	0.00319737	0.00939833	0.00458952	STAT3/JUN	2
hsa05323	Rheumatoid arthritis	44235	93/8106	0.00348603	0.00994543	0.0048567	IL1B/JUN	2
hsa04640	Hematopoietic cell lineage	44235	99/8106	0.00394123	0.0109228	0.00533399	IL1B/CD14	2
hsa05146	Amoebiasis	44235	102/8106	0.00417875	0.0110803	0.00541091	IL1B/CD14	2
hsa04064	NF-kappa B signaling pathway	44235	104/8106	0.00434076	0.0110803	0.00541091	IL1B/CD14	2
hsa04625	C-type lectin receptor signaling pathway	44235	104/8106	0.00434076	0.0110803	0.00541091	IL1B/JUN	2
hsa04380	Osteoclast differentiation	44235	128/8106	0.00650946	0.0161902	0.00790623	IL1B/JUN	2
hsa04210	Apoptosis	44235	136/8106	0.00732288	0.017758	0.00867184	FADD/JUN	2
hsa05418	Fluid shear stress and atherosclerosis	44235	139/8106	0.00763937	0.0180736	0.00882597	IL1B/JUN	2
hsa04932	Non-alcoholic fatty liver disease	44235	150/8106	0.00885264	0.0204454	0.00998418	IL1B/JUN	2
hsa05168	Herpes simplex virus 1 infection	44263	498/8106	0.0102285	0.0230735	0.0112676	FADD/IL1B/IRF3	3
